# Supplementary material for: The Use of Premixed Calcium Silicate Bioceramic Sealer with Warm Carrier-Based Technique: A 2-Year Study for Patients Treated in a Master Program
Source: J Funct Biomater. 2023 Mar 18;14(3):164. doi: 10.3390/jfb14030164 (PMC10054578; doi:10.3390/jfb14030164)
Supplement: Supplementary file 1 [file jfb-14-00164-s001.zip]

Archive with 1 entries (1 files):
- jfb-2141364-supplementary.pdf
